# Supplementary material for: Aurintricarboxylic Acid Decreases RNA Toxicity in a C. elegans Model of Repeat Expansions
Source: Toxins (Basel). 2021 Dec 20;13(12):910. doi: 10.3390/toxins13120910 (PMC8706575; doi:10.3390/toxins13120910)
Supplement: Supplementary file 1 [file toxins-13-00910-s001.zip]

Archive with 1 entries (1 files):
- toxins-1472678-supplementary.pdf
